# Supplementary material for: Quantitative Proteomic Study Unmasks Fibrinogen Pathway in Polycystic Liver Disease
Source: Biomedicines. 2022 Jan 27;10(2):290. doi: 10.3390/biomedicines10020290 (PMC8869147; doi:10.3390/biomedicines10020290)
Supplement: Supplementary file 1 [file biomedicines-10-00290-s001.zip]

Archive with 1 entries (1 files):
- biomedicines-1534433-supplementary.pdf
